# Supplementary material for: Comparative genomics reveals details into the metabolism of peritrich ciliates (Ciliophora, Oligohymenophorea and Peritrichia)
Source: Microb Genom. 2025 Sep 4;11(9):001472. doi: 10.1099/mgen.0.001472 (PMC12411067; doi:10.1099/mgen.0.001472)
Supplement: Uncited Supplementary Material 2. [file mgen-11-01472-s002.xlsx]

## Sheet: Planilha1
Supplementary Table. Biosample information corresponding to the seven species sequenced in the present study, all associated with the BioProject PRJNA1260544.
Species	Biosample
Trichodina acuta	SAMN48397941
Telotrochidium sp.	SAMN48397943
Platycola decumbens	SAMN48397944
Zoothamnium parahinketes	SAMN48397945
Epistylis anastatica	SAMN48397946
Thuricola similis	SAMN48397947
Vorticella sp. 3	SAMN48397948
